# Supplementary material for: Neddylation and Its Target Cullin 3 Are Essential for Adipocyte Differentiation
Source: Cells. 2024 Oct 5;13(19):1654. doi: 10.3390/cells13191654 (PMC11475318; doi:10.3390/cells13191654)
Supplement: Supplementary file 1 [file cells-13-01654-s001.zip]

Archive with 1 entries (1 files):
- cells-3181796-supplementary.pdf
